# Supplementary material for: Chlorido(5-formyl-2-hydroxy­phenyl-κC 1)mercury(II)
Source: Acta Crystallogr Sect E Struct Rep Online. 2009 Oct 28;65(Pt 11):m1448. doi: 10.1107/S1600536809043529 (PMC2971446; doi:10.1107/S1600536809043529)
Supplement: Supplementary file 2 [file e-65-m1448-Isup2.hkl]

# 
# h,k,l, Fc-squared, Fo-squared, sigma(Fo-squared) and status flag 
# 
data_I
_shelx_title ' 081210d in P21/c' 
_shelx_refln_list_code          4 
_shelx_F_calc_maximum      273.16 
_exptl_crystal_F_000       640.00 
_reflns_d_resolution_high  0.8394 
 
loop_ 
 _symmetry_equiv_pos_as_xyz 
 'x, y, z' 
 '-x, y+1/2, -z+1/2' 
 '-x, -y, -z' 
 'x, -y-1/2, z-1/2' 
 
_cell_length_a     4.1004 
_cell_length_b    14.8420 
_cell_length_c    14.1160 
_cell_angle_alpha  90.000 
_cell_angle_beta  106.657 
_cell_angle_gamma  90.000 
 
_shelx_F_squared_multiplier     1.000 
 
loop_ 
 _refln_index_h 
 _refln_index_k 
 _refln_index_l 
 _refln_F_squared_calc 
 _refln_F_squared_meas 
 _refln_F_squared_sigma 
 _refln_observed_status 
   1   0   0     1225.32     1330.46     88.52 o 
   3   0   0    10699.40    11428.60    700.04 o 
   4   0   0     2274.18     2136.29    103.47 o 
   1   1   0    27614.05    26282.62   1554.95 o 
   2   1   0     7481.64     7695.62    333.09 o 
   3   1   0     1293.00     1212.71    104.84 o 
   4   1   0     2088.22     2256.02     91.95 o 
   0   2   0       54.01      293.54     33.05 o 
   1   2   0     2713.28     2893.68    104.08 o 
   2   2   0      219.03      155.04     17.91 o 
   3   2   0       30.79       17.31     21.08 o 
   4   2   0       21.63      -18.70     31.69 o 
   1   3   0    28379.95    28957.08    980.92 o 
   2   3   0     7405.31     7573.86    252.09 o 
   3   3   0     1468.11     1285.44    106.36 o 
   4   3   0     2742.43     2924.75    157.08 o 
   0   4   0    74614.89    73994.91   3044.23 o 
   1   4   0    21503.57    21551.94    632.53 o 
   2   4   0    15381.70    15703.01    515.74 o 
   3   4   0     8997.70     9200.42    406.50 o 
   4   4   0     1774.76     1692.89    141.74 o 
   1   5   0    22503.29    23802.63    699.78 o 
   2   5   0     5554.95     5873.85    157.35 o 
   4   5   0     1068.92     1270.77     78.53 o 
   0   6   0     8160.11     8624.83    371.40 o 
   1   6   0     1262.82     1224.47     63.54 o 
   2   6   0      845.83      924.24     38.53 o 
   3   6   0       97.50      105.13     29.52 o 
   4   6   0      145.09       17.03     51.51 o 
   1   7   0    22725.58    22599.41    670.28 o 
   2   7   0     6868.35     6769.50    212.31 o 
   3   7   0      928.80      888.39     85.86 o 
   4   7   0     2483.97     2505.78    157.31 o 
   0   8   0    37706.10    37573.73   1562.75 o 
   1   8   0     4814.16     4564.84    179.99 o 
   2   8   0     9249.16     9955.80    491.56 o 
   3   8   0     9023.97     8858.15    325.09 o 
   4   8   0     1160.51     1038.18    161.10 o 
   1   9   0     7919.17     8774.07    276.40 o 
   2   9   0     4608.77     4513.14    151.26 o 
   3   9   0      645.55      539.29    110.91 o 
   4   9   0      461.06      420.59     82.87 o 
   0  10   0     3954.96     3971.30    191.13 o 
   1  10   0      724.01      769.61     47.76 o 
   2  10   0      371.52      470.91     44.98 o 
   3  10   0      209.56      254.06     61.23 o 
   1  11   0    13627.39    14599.43    516.76 o 
   2  11   0     6871.31     6582.41    286.35 o 
   3  11   0     1361.53     1954.58    199.21 o 
   0  12   0    17086.56    16035.94    690.71 o 
   1  12   0     1062.46     1126.83     90.47 o 
   2  12   0     4541.18     5130.78    254.11 o 
   3  12   0     5929.14     5563.87    383.35 o 
   1  13   0     3131.44     3629.51    152.57 o 
   2  13   0     1918.13     1823.81    165.01 o 
   3  13   0      369.70      398.73     74.70 o 
   0  14   0     1770.06     1649.11    110.18 o 
   1  14   0       68.44       49.74     41.18 o 
   2  14   0      432.16      479.53     72.61 o 
   1  15   0     8169.03     8470.27    407.03 o 
   2  15   0     3489.30     2793.51    168.34 o 
   1  16   0     1008.97      941.39     93.94 o 
   1  17   0      566.01      550.81     79.59 o 
  -4   1   1      887.01      811.76    106.81 o 
  -3   1   1     6722.15     6935.40    309.01 o 
  -2   1   1    10448.53    11282.71    481.62 o 
  -1   1   1     8484.59     8497.28    359.65 o 
   0   1   1    46816.09    40310.33   1683.48 o 
   1   1   1    39820.92    40858.69   1216.62 o 
   2   1   1     8023.32     7600.98    246.47 o 
   3   1   1     3136.54     3388.09    118.23 o 
   4   1   1     1263.88     1330.43     56.54 o 
  -4   2   1     6308.05     6856.58    225.68 o 
  -3   2   1     4502.82     4542.87    128.89 o 
  -2   2   1    10797.58    11393.62    299.69 o 
  -1   2   1    40715.37    41262.40    974.36 o 
   0   2   1     7180.36     6977.43    536.78 o 
   1   2   1    60122.24    60252.71   2027.30 o 
   2   2   1    22306.76    22497.03    674.16 o 
   4   2   1     2424.14     2990.46    160.10 o 
  -4   3   1      562.11      503.51     80.91 o 
  -3   3   1     4912.35     5163.96    168.38 o 
  -2   3   1    10747.02    10614.68    280.93 o 
  -1   3   1     2478.57     2493.98     76.44 o 
   0   3   1    36822.86    35668.92   1206.81 o 
   1   3   1     8973.81     9238.36    412.85 o 
   2   3   1     4978.88     4441.80    278.16 o 
   3   3   1     4187.80     4303.55    203.06 o 
   4   3   1     1072.70     1167.68    166.79 o 
  -4   4   1      215.37      205.99     43.78 o 
  -3   4   1      317.33      385.64     38.12 o 
  -2   4   1      105.91      145.06     14.95 o 
  -1   4   1      104.28      174.99     12.41 o 
   0   4   1        9.26       87.03     19.60 o 
   1   4   1     1948.96     1902.68     73.92 o 
   2   4   1      173.22      185.94     15.85 o 
   3   4   1       13.66      -17.72     30.44 o 
   4   4   1       69.11       71.95     49.85 o 
  -3   5   1     7292.92     7224.97    265.14 o 
  -2   5   1     9461.03    10036.42    433.16 o 
  -1   5   1     1871.58     1883.00     55.91 o 
   0   5   1    70177.78    69034.03   2011.05 o 
   1   5   1    15745.27    16061.21    474.84 o 
   2   5   1     6062.56     5215.63    323.49 o 
   3   5   1     3460.96     3749.73    183.20 o 
   4   5   1     1176.83     1030.84     86.52 o 
  -4   6   1     3861.58     4003.80    312.59 o 
  -2   6   1    12479.43    12393.07    322.48 o 
  -1   6   1    35571.26    36099.55   1059.52 o 
   0   6   1     5306.29     5591.14    175.01 o 
   1   6   1    34196.00    36634.79   1072.49 o 
   2   6   1    16413.38    15942.75    476.94 o 
   4   6   1     1959.02     2190.63    108.68 o 
  -4   7   1      263.44      225.20     64.36 o 
  -3   7   1     3516.25     3547.89    144.70 o 
  -2   7   1     4008.56     4279.47    120.34 o 
  -1   7   1       51.20       78.28     18.25 o 
   0   7   1    14489.54    14953.88    447.45 o 
   1   7   1     1816.07     1743.38     87.89 o 
   2   7   1     3727.41     3825.55    174.19 o 
   3   7   1     3381.12     3608.40    147.75 o 
   4   7   1      785.64      883.64     96.79 o 
  -4   8   1      413.10      449.33     81.35 o 
  -3   8   1      398.24      402.22     62.86 o 
  -2   8   1      101.82      108.40     22.51 o 
  -1   8   1       31.86       99.10     37.09 o 
   0   8   1        9.79       29.76     15.37 o 
   1   8   1     1248.19     1234.94     56.09 o 
   2   8   1      903.01      842.55     46.44 o 
   3   8   1       73.90       77.72     31.72 o 
   4   8   1      113.65      121.91     65.14 o 
  -4   9   1      622.95      263.75    111.52 o 
  -3   9   1     5893.10     5642.10    277.08 o 
  -2   9   1     8603.09     9399.35    340.31 o 
  -1   9   1     2024.94     2082.80     82.52 o 
   0   9   1    24748.44    24375.76    724.13 o 
   1   9   1     8538.51     8298.00    280.78 o 
   2   9   1     4140.67     4254.62    273.59 o 
   3   9   1     4101.48     3964.44    162.76 o 
  -3  10   1     1839.00     2773.43    245.37 o 
  -2  10   1     8753.76     8107.97    372.68 o 
  -1  10   1    29877.19    30611.54   1052.17 o 
   0  10   1     1688.10     1728.33     70.90 o 
   1  10   1    15718.66    18460.13    558.48 o 
   2  10   1     8774.28     8593.72    272.37 o 
  -3  11   1     1463.84     1522.85    118.55 o 
  -2  11   1     2154.15     2046.93    128.42 o 
  -1  11   1      127.76      154.07     28.84 o 
   0  11   1     3393.59     3305.67    117.86 o 
   1  11   1      808.71      808.84     51.50 o 
   2  11   1     1546.02     1729.11     87.82 o 
   3  11   1     1582.28     1527.37    114.63 o 
  -3  12   1      265.15      266.46     68.16 o 
  -2  12   1      430.33      376.56     88.43 o 
  -1  12   1     1189.07     1212.41     70.42 o 
   0  12   1       33.63       34.25     21.88 o 
   1  12   1     1218.32     1578.17     87.53 o 
   2  12   1      670.65      703.77     59.13 o 
   3  12   1       84.08       31.52     88.80 o 
  -3  13   1     2960.80     2470.51    174.69 o 
  -2  13   1     6567.66     6333.83    308.63 o 
  -1  13   1     1553.36     1442.42    102.64 o 
   0  13   1     8320.70     7907.18    254.50 o 
   1  13   1     3488.58     3467.62    280.43 o 
   2  13   1     2388.02     2700.46    156.20 o 
   3  13   1     3724.82     3485.59    198.15 o 
  -2  14   1     5669.73     5082.27    260.45 o 
  -1  14   1    10708.04    10174.16    461.98 o 
   0  14   1     1151.78     1242.58     65.72 o 
   1  14   1     7333.77     8255.84    309.74 o 
   2  14   1     4530.70     3749.52    201.50 o 
  -2  15   1     1185.07     1139.87    247.61 o 
  -1  15   1      637.68      734.28     82.27 o 
   0  15   1     1192.95     1233.42     98.15 o 
   1  15   1      269.45      242.23     54.90 o 
   2  15   1      214.63      267.00     63.40 o 
  -2  16   1      610.95      522.52     83.00 o 
  -1  16   1     1445.13     1330.97    110.17 o 
   0  16   1      229.67      269.30     59.01 o 
   1  16   1      726.15      911.34     95.88 o 
  -1  17   1      196.39      167.92     60.26 o 
   1  17   1     1094.91      949.88    114.37 o 
  -3   0   2    17053.26    17359.23   1045.92 o 
  -2   0   2    29050.40    29901.09   1772.53 o 
  -1   0   2     2095.44     2339.56    153.20 o 
   0   0   2    45466.48    43180.50   2542.49 o 
   1   0   2    70950.69    71099.29   2475.68 o 
   3   0   2     6393.41     6912.83    259.61 o 
   4   0   2     2440.01     2581.26    122.80 o 
  -4   1   2     3790.22     4350.09    151.16 o 
  -3   1   2     3560.06     3581.57    131.20 o 
  -2   1   2     3396.40     3378.00    118.53 o 
  -1   1   2    21007.29    21812.21    619.57 o 
   0   1   2     8874.91     9228.84    277.50 o 
   1   1   2    21350.01    22370.57    596.56 o 
   2   1   2    12740.96    12676.31    388.77 o 
   3   1   2     2014.70     2038.37     80.41 o 
   4   1   2      662.93      750.55     49.82 o 
  -4   2   2       35.92       37.60     28.34 o 
  -3   2   2       28.99       21.93     15.38 o 
  -2   2   2      775.05      794.35     33.99 o 
  -1   2   2      799.78      731.35     25.26 o 
   0   2   2     2158.57     2114.71     89.36 o 
   1   2   2      387.70      449.31     29.66 o 
   2   2   2     1062.15     1014.00     61.85 o 
   3   2   2      122.03      166.74     38.70 o 
   4   2   2       52.01       35.73     40.09 o 
  -4   3   2     4222.55     4678.08    143.28 o 
  -3   3   2     4981.12     4884.37    125.71 o 
  -2   3   2     2599.70     2435.91     64.18 o 
  -1   3   2    22863.36    24199.56    688.37 o 
   0   3   2      274.19      328.76     20.44 o 
   1   3   2    15068.42    15007.18    512.95 o 
   2   3   2    25787.79    25131.24   1258.49 o 
   3   3   2     1644.35     1590.98    124.16 o 
   4   3   2      487.83      603.77     82.12 o 
  -3   4   2    12560.09    12970.30    378.42 o 
  -2   4   2    24522.46    24582.55    701.98 o 
  -1   4   2     5371.08     6984.06    296.15 o 
   0   4   2    61605.17    60898.13   2390.97 o 
   1   4   2    35121.79    34371.36   1162.17 o 
   3   4   2     8025.53     8077.40    361.34 o 
   4   4   2     2345.47     2438.83    140.83 o 
  -4   5   2     1715.63     1990.48    130.75 o 
  -3   5   2     1412.59     1501.30    129.96 o 
  -2   5   2     5027.57     5252.95    159.05 o 
  -1   5   2    25599.65    25806.70    734.57 o 
   0   5   2     6243.85     6446.04    197.68 o 
   1   5   2     5753.44     5943.29    309.56 o 
   2   5   2     7837.49     7855.50    280.33 o 
   3   5   2      917.50      778.92     84.57 o 
   4   5   2      425.81      545.61     72.57 o 
  -4   6   2       23.08      -38.61     61.16 o 
  -3   6   2      419.09      501.40     64.01 o 
  -2   6   2     1160.46     1250.59     48.61 o 
  -1   6   2      694.22      767.96     40.38 o 
   0   6   2      360.21      417.28     26.41 o 
   1   6   2     3677.83     3861.45    125.31 o 
   2   6   2      171.59      169.69     25.72 o 
   3   6   2       83.35       90.26     38.72 o 
   4   6   2       35.80       66.81     42.23 o 
  -4   7   2     3044.58     3270.49    189.10 o 
  -3   7   2     4521.96     4745.30    235.27 o 
  -2   7   2     4203.31     4296.39    121.01 o 
  -1   7   2    22782.79    23246.17    798.66 o 
   0   7   2     1761.05     1810.94     67.77 o 
   1   7   2    12248.97    13306.09    504.63 o 
   2   7   2    13723.61    13041.63    395.28 o 
   3   7   2     2084.95     2378.99    192.00 o 
   4   7   2      700.30      868.07     70.28 o 
  -3   8   2     6156.00     6348.86    304.26 o 
  -2   8   2    20412.76    20047.67    581.41 o 
  -1   8   2     2007.57     2481.42    103.12 o 
   0   8   2    26142.63    26015.44    771.05 o 
   1   8   2    17073.18    16812.33    505.84 o 
   2   8   2     3862.59     3644.36    203.04 o 
   3   8   2     5791.49     5615.70    216.47 o 
  -4   9   2      823.51      972.64    105.63 o 
  -3   9   2      465.24      305.42     67.30 o 
  -2   9   2     4123.30     4452.21    221.60 o 
  -1   9   2    11372.09    10648.89    379.28 o 
   0   9   2     6063.04     6454.11    205.75 o 
   1   9   2     3713.33     5125.67    300.57 o 
   2   9   2     2828.12     2845.22    105.55 o 
   3   9   2      781.92      563.31     71.58 o 
  -3  10   2      546.12      599.63     77.09 o 
  -2  10   2      967.10      949.30     84.33 o 
  -1  10   2      178.15      298.53     47.41 o 
   0  10   2     1884.41     1927.48     76.93 o 
   1  10   2     1530.08     1670.27     73.87 o 
   2  10   2      169.80      153.37     49.10 o 
   3  10   2      301.38      262.86     45.59 o 
  -3  11   2     1718.02     1816.64    130.20 o 
  -2  11   2     3355.04     3298.50    185.09 o 
  -1  11   2    18275.73    17076.97    599.17 o 
   0  11   2     4241.81     4346.13    148.19 o 
   1  11   2     6264.11     7689.29    331.94 o 
   2  11   2     6350.73     5789.48    196.10 o 
   3  11   2     1379.66     1724.21    315.51 o 
  -3  12   2     3077.96     2915.53    175.03 o 
  -2  12   2     8797.62     8743.88    405.36 o 
  -1  12   2      325.80      478.02     61.20 o 
   0  12   2    15246.55    14569.11    445.34 o 
   1  12   2     5830.29     5431.60    210.04 o 
   2  12   2     2035.96     2604.84    118.95 o 
   3  12   2     3564.76     3160.74    203.08 o 
  -3  13   2      166.04      150.85     61.67 o 
  -2  13   2      617.11      603.68     77.61 o 
  -1  13   2     5781.46     5339.49    271.75 o 
   0  13   2      397.26      504.24     42.96 o 
   1  13   2      683.01      948.39     61.28 o 
   2  13   2      898.68      943.36     89.17 o 
  -2  14   2     1276.03     1260.54    112.08 o 
  -1  14   2       37.07       48.49     42.40 o 
   0  14   2     1010.47     1140.61     94.51 o 
   1  14   2      635.36      634.87     52.42 o 
   2  14   2       97.98      103.88     74.52 o 
  -2  15   2     2275.35     2323.85    153.51 o 
  -1  15   2    11613.01    10417.26    476.86 o 
   0  15   2     2038.67     2120.06    167.66 o 
   1  15   2     2730.64     3125.35    140.93 o 
   2  15   2     3325.57     2897.10    248.59 o 
  -2  16   2     3461.00     3178.63    192.06 o 
  -1  16   2      263.27      416.25    118.39 o 
   0  16   2     6773.96     6316.06    312.10 o 
   1  16   2     2647.38     2282.48    144.66 o 
  -1  17   2      600.51      587.94     82.82 o 
   0  17   2      138.34      168.16     58.02 o 
  -4   1   3      229.28      140.33     49.01 o 
  -3   1   3     9212.82    10080.45    296.19 o 
  -2   1   3    19389.55    19294.50    550.53 o 
  -1   1   3    13489.63    16380.73    969.85 o 
   0   1   3    31450.05    30874.80    868.87 o 
   1   1   3    17341.30    17834.31    607.23 o 
   2   1   3     3265.85     3020.60    135.60 o 
   3   1   3     4403.17     4554.35    127.26 o 
   4   1   3     1279.35     1428.10     79.33 o 
  -4   2   3     6399.16     7328.21    212.27 o 
  -3   2   3    11291.89    11614.72    340.18 o 
  -2   2   3     5107.09     5297.09    173.30 o 
  -1   2   3    51640.31    52587.55   2045.77 o 
   0   2   3     7754.53     7985.90    229.95 o 
   1   2   3    18470.52    18526.15    629.99 o 
   2   2   3    33934.29    32338.71   1357.43 o 
   3   2   3     5209.28     5096.65    237.60 o 
   4   2   3      668.95      692.69     62.64 o 
  -4   3   3      328.07      222.97     55.68 o 
  -3   3   3     4367.99     4680.74    120.69 o 
  -2   3   3    15772.69    15963.78    382.13 o 
  -1   3   3     2218.61     4171.22    614.21 o 
   0   3   3    15847.81    14323.22    663.65 o 
   1   3   3    13938.13    13597.66    465.97 o 
   2   3   3     1592.05     1570.76    219.21 o 
   3   3   3     3490.64     3513.39    173.44 o 
   4   3   3     1043.85     1418.62     86.63 o 
  -4   4   3       73.63       15.93     49.28 o 
  -3   4   3      504.91      537.05     39.10 o 
  -2   4   3      104.85      120.71     21.50 o 
  -1   4   3      600.14      666.46    145.78 o 
   0   4   3      256.45      321.11     23.14 o 
   1   4   3     1973.43     2035.84    124.89 o 
   2   4   3      452.29      467.82     35.44 o 
   3   4   3      464.16      520.44     60.16 o 
   4   4   3        2.75        9.14     49.68 o 
  -4   5   3      255.16      190.40     59.63 o 
  -3   5   3     8151.73     8202.29    282.81 o 
  -2   5   3    21183.29    20868.30    598.76 o 
  -1   5   3     4599.92     6298.52    332.79 o 
   0   5   3    15659.72    16376.78    484.95 o 
   1   5   3    20777.16    21234.75    725.53 o 
   2   5   3     2384.59     2459.31    172.78 o 
   3   5   3     4270.30     3911.44    191.72 o 
   4   5   3     1299.30     1232.68    125.15 o 
  -4   6   3     5390.55     5798.34    288.83 o 
  -3   6   3     4851.99     5205.95    252.10 o 
  -2   6   3     4746.93     4884.42    259.35 o 
  -1   6   3    42692.17    40805.72   1159.26 o 
   0   6   3    18963.75    20118.68    595.59 o 
   1   6   3    11768.59    12028.03    440.42 o 
   2   6   3    16671.21    16228.94    564.24 o 
   3   6   3     3591.58     3583.60    180.07 o 
   4   6   3      770.59      882.24    124.16 o 
  -4   7   3      431.91      412.32     75.74 o 
  -3   7   3     2451.67     2709.01    175.98 o 
  -2   7   3     3797.27     4036.09    203.64 o 
  -1   7   3      491.77      738.61     51.83 o 
   0   7   3     9223.76     9807.56    299.27 o 
   1   7   3    10398.71    10362.00    314.57 o 
   2   7   3     1277.70     1188.87     75.37 o 
   3   7   3     1711.29     1714.13    106.31 o 
  -4   8   3       89.56       94.57     63.41 o 
  -3   8   3      777.12      806.28     81.76 o 
  -2   8   3      146.67      136.70     27.14 o 
  -1   8   3      746.95      834.68     45.33 o 
   0   8   3      105.66      155.55     20.52 o 
   1   8   3     1387.06     1526.31     84.22 o 
   2   8   3     1430.59     1481.14     65.33 o 
   3   8   3      329.89      391.93     47.18 o 
  -4   9   3      295.85      182.32     68.77 o 
  -3   9   3     3527.54     3670.01    199.03 o 
  -2   9   3    13570.74    12775.52    564.30 o 
  -1   9   3     2672.00     3736.53    129.11 o 
   0   9   3    16947.50    17516.79    525.70 o 
   1   9   3    11681.01    11453.66    353.62 o 
   2   9   3     1586.00     1911.34    168.55 o 
   3   9   3     2885.54     2787.69    109.90 o 
  -4  10   3     2924.22     3242.88    198.91 o 
  -3  10   3     2970.40     2985.72    174.07 o 
  -2  10   3     4547.64     5078.02    334.34 o 
  -1  10   3    26045.14    23505.71    812.66 o 
   0  10   3    12050.76    12187.26    372.82 o 
   1  10   3     4286.13     5177.67    188.53 o 
   2  10   3     8583.21     8475.92    312.43 o 
   3  10   3     1635.63     1830.24    142.48 o 
  -3  11   3      779.57      949.20    129.63 o 
  -2  11   3     1532.33     1588.19    171.08 o 
  -1  11   3      228.82      344.54     53.62 o 
   0  11   3     5379.11     5476.90    180.66 o 
   1  11   3     2871.41     2931.88    200.02 o 
   2  11   3      563.08      512.13     58.49 o 
   3  11   3      831.54      944.12     72.98 o 
  -3  12   3      306.41      285.33     69.68 o 
  -2  12   3      119.00      167.25     52.31 o 
  -1  12   3     2608.97     2197.68    132.59 o 
   0  12   3       25.58       24.95     22.14 o 
   1  12   3       82.03      171.68     64.76 o 
   2  12   3      883.68      938.61     89.04 o 
   3  12   3      199.24      128.02     59.41 o 
  -3  13   3     1879.59     1854.35    138.32 o 
  -2  13   3     5988.52     5565.07    280.44 o 
  -1  13   3     1340.39     1477.40    105.21 o 
   0  13   3    12165.88    12477.85    550.49 o 
   1  13   3     5817.92     5646.13    218.60 o 
   2  13   3     1001.19     1269.80     78.35 o 
  -2  14   3     2027.62     2503.71    283.74 o 
  -1  14   3    13874.68    12255.65    555.00 o 
   0  14   3     5134.88     5209.45    404.07 o 
   1  14   3     2098.05     2735.40    138.35 o 
   2  14   3     3730.33     3474.05    188.14 o 
  -2  15   3      788.51      946.22    101.94 o 
  -1  15   3       79.48      221.67     58.60 o 
   0  15   3     1685.54     1775.80    121.75 o 
   1  15   3      682.79      685.68     56.39 o 
   2  15   3      151.39      152.99     57.05 o 
  -2  16   3      270.05      318.54     74.18 o 
  -1  16   3     1091.36     1051.71    145.08 o 
   0  16   3     1764.35     1740.33    122.39 o 
   1  16   3      305.13      350.74     89.87 o 
  -1  17   3      318.66      408.61     90.55 o 
   0  17   3     4428.46     4168.57    298.55 o 
  -4   0   4      663.83      820.82     66.53 o 
  -3   0   4    11428.21    12067.35    402.25 o 
  -2   0   4    54257.93    54529.00   1749.85 o 
  -1   0   4    22687.95    41033.84   2429.22 o 
   0   0   4     8062.87     8209.78    267.55 o 
   1   0   4    40270.50    41652.64   1829.51 o 
   2   0   4     3308.89     3152.78    125.84 o 
   3   0   4     6172.92     6122.36    237.11 o 
   4   0   4     2753.71     3020.62    236.94 o 
  -4   1   4     2110.46     2589.14     91.73 o 
  -3   1   4     7141.08     7704.70    206.07 o 
  -2   1   4     3150.70     3631.77    139.73 o 
  -1   1   4    17223.58    17356.87    514.58 o 
   0   1   4    17968.58    18333.63    418.30 o 
   1   1   4     5892.67     5652.10    274.47 o 
   2   1   4    11795.81    11757.28    366.01 o 
   3   1   4     2890.92     2770.71    104.66 o 
   4   1   4      143.07      198.44     49.11 o 
  -4   2   4        4.43       -9.49     30.17 o 
  -3   2   4      113.39      127.57     21.48 o 
  -2   2   4      807.67      851.52     30.88 o 
  -1   2   4      207.50      267.81     27.52 o 
   0   2   4      731.65      697.46     19.30 o 
   1   2   4      395.04      383.37     30.45 o 
   2   2   4      112.12      179.47     53.37 o 
   3   2   4        9.36       -2.14     33.82 o 
   4   2   4       35.78       17.59     43.88 o 
  -4   3   4     2845.99     3438.72    182.75 o 
  -3   3   4     5849.56     6030.70    151.89 o 
  -2   3   4     1839.13     2531.18    194.50 o 
  -1   3   4    27580.96    25790.05    836.12 o 
   0   3   4    11279.45    10773.44    311.29 o 
   1   3   4     8371.26     8009.55    280.05 o 
   2   3   4    10353.04     9722.55    342.81 o 
   3   3   4     5584.81     5418.08    253.77 o 
   4   3   4      226.77      256.44     52.24 o 
  -4   4   4     1184.71     1360.22    103.03 o 
  -3   4   4     9636.47     9845.26    334.97 o 
  -2   4   4    32317.56    31407.27    893.77 o 
  -1   4   4    18993.82    21698.96   1455.55 o 
   0   4   4    25094.99    22960.53    782.67 o 
   1   4   4    28599.54    27462.42    934.86 o 
   2   4   4     3944.27     4051.64    168.05 o 
   3   4   4     4168.65     4087.36    247.49 o 
   4   4   4     2604.90     2615.90    112.21 o 
  -4   5   4     2208.00     2619.00    156.92 o 
  -3   5   4     3567.32     3567.97    135.88 o 
  -2   5   4     2439.58     2708.92    195.50 o 
  -1   5   4    10965.57    10142.93    380.86 o 
   0   5   4    15593.37    15819.43    546.12 o 
   1   5   4     1844.16     1965.20    128.89 o 
   2   5   4     5525.12     5260.41    195.65 o 
   3   5   4     1716.69     1827.14    108.91 o 
   4   5   4      409.94      390.70     90.59 o 
  -4   6   4      100.60      120.06     59.83 o 
  -3   6   4      300.10      290.64     43.74 o 
  -2   6   4     2410.57     2388.17     96.53 o 
  -1   6   4     3744.58     3531.17    131.41 o 
   0   6   4      218.46      310.36     22.03 o 
   1   6   4      490.51      537.34     38.81 o 
   2   6   4        2.14       47.44     23.47 o 
   3   6   4      194.54      163.90     45.52 o 
  -4   7   4     2012.93     2314.66    202.85 o 
  -3   7   4     5970.69     5773.53    210.57 o 
  -2   7   4     1790.71     2211.56    168.31 o 
  -1   7   4    20154.85    18723.02    541.13 o 
   0   7   4    10694.19    11254.06    341.10 o 
   1   7   4     3592.07     3525.54    283.55 o 
   2   7   4    10624.18    10210.38    366.22 o 
   3   7   4     3002.42     2780.21    150.57 o 
  -4   8   4     1098.90     1143.12    112.91 o 
  -3   8   4     4193.18     4667.87    485.84 o 
  -2   8   4    16134.01    15616.87    524.29 o 
  -1   8   4     6884.43     8959.07    321.72 o 
   0   8   4    19829.98    21614.93    641.75 o 
   1   8   4    20809.82    20396.86    610.40 o 
   2   8   4     3090.38     3368.43    242.92 o 
   3   8   4     2922.17     2817.25    127.97 o 
  -4   9   4     1123.98     1226.53    121.31 o 
  -3   9   4     1543.39     1453.99    166.49 o 
  -2   9   4     1318.66     1833.09    406.12 o 
  -1   9   4     9854.93     8370.52    378.72 o 
   0   9   4     4449.17     5033.83    164.22 o 
   1   9   4      979.55     1153.04    131.13 o 
   2   9   4     2456.25     2495.71     97.98 o 
   3   9   4      408.42      482.10     48.27 o 
  -4  10   4       17.04      -21.95     62.65 o 
  -3  10   4      380.58      396.30     73.12 o 
  -2  10   4     1281.05     1236.45    114.45 o 
  -1  10   4     1759.91     1685.77    107.06 o 
   0  10   4      498.97      615.36     40.54 o 
   1  10   4      637.50      749.48     48.67 o 
   2  10   4      178.35      184.86     33.59 o 
   3  10   4      173.65      145.14     38.85 o 
  -3  11   4     3298.63     2980.67    179.61 o 
  -2  11   4     1876.79     2618.55    492.44 o 
  -1  11   4    10347.88     9266.25    420.42 o 
   0  11   4    15703.06    16519.40    500.09 o 
   1  11   4     2629.54     3045.82    115.83 o 
   2  11   4     4188.84     4402.90    158.68 o 
   3  11   4     1722.03     1769.90     98.14 o 
  -3  12   4     1933.23     2067.02    145.58 o 
  -2  12   4     7095.93     6425.06    314.97 o 
  -1  12   4     1918.40     2397.54    141.77 o 
   0  12   4     8675.29     9221.81    417.21 o 
   1  12   4    13694.44    13135.69    466.73 o 
   2  12   4     1785.56     2115.87    128.54 o 
  -3  13   4      628.54      513.38     86.06 o 
  -2  13   4      812.65      902.00    232.32 o 
  -1  13   4     1518.25     1340.01    102.18 o 
   0  13   4     3244.23     3458.69    185.22 o 
   1  13   4      292.85      393.75     43.24 o 
   2  13   4      792.20      892.66    104.81 o 
  -2  14   4      759.07      763.23     92.52 o 
  -1  14   4      297.21      298.64     63.10 o 
   0  14   4      503.70      626.44     75.24 o 
   1  14   4     1426.32     1389.46     75.18 o 
   2  14   4       91.92      137.79     42.95 o 
  -2  15   4      952.08     1149.77    154.83 o 
  -1  15   4     6172.92     5370.07    273.07 o 
   0  15   4     6558.46     6545.33    320.98 o 
   1  15   4      548.08      827.93    198.73 o 
  -1  16   4     1031.38     1151.35    107.35 o 
   0  16   4     3697.90     3615.27    198.38 o 
   1  16   4     5503.23     6001.38    788.37 o 
   0  17   4      426.04      464.66     97.12 o 
  -4   1   5      710.28      896.10     55.19 o 
  -3   1   5     3442.32     3624.09    102.39 o 
  -2   1   5    23908.43    23917.22    548.10 o 
  -1   1   5    20755.79    20970.56    615.93 o 
   0   1   5     5729.11     5676.58    133.06 o 
   1   1   5    10985.88    11464.31    312.58 o 
   2   1   5     1321.08     1230.95     55.26 o 
   3   1   5     1997.16     1939.09     83.52 o 
   4   1   5     1457.85     1579.57    116.04 o 
  -4   2   5     4149.99     4852.06    152.90 o 
  -3   2   5    10123.90    10671.81    313.48 o 
  -2   2   5     5718.49     7511.16    483.07 o 
  -1   2   5    44748.58    42202.70   1479.06 o 
   0   2   5    35496.98    34697.46    858.95 o 
   1   2   5     3360.85     2916.87    155.01 o 
   2   2   5    16387.46    16181.31    495.93 o 
   3   2   5     7055.70     7005.64    231.70 o 
   4   2   5      367.36      348.93     57.28 o 
  -4   3   5      957.47     1153.19     66.99 o 
  -3   3   5     2193.52     2162.89    188.46 o 
  -2   3   5    14121.01    14823.05    602.13 o 
  -1   3   5     6744.98     6412.52    639.68 o 
   0   3   5     3267.14     3107.84     72.28 o 
   1   3   5    17929.17    17367.24    595.93 o 
   2   3   5     1574.57     1508.32     70.58 o 
   3   3   5     1236.06     1251.49     66.53 o 
  -4   4   5       25.23       23.92     50.23 o 
  -3   4   5      115.26       89.79     24.40 o 
  -2   4   5      377.75      380.91     23.89 o 
  -1   4   5      611.26      643.55    152.66 o 
   0   4   5     2716.57     2676.86     84.54 o 
   1   4   5      559.80      573.95     36.12 o 
   2   4   5      593.90      573.03     46.74 o 
   3   4   5       71.08       45.67     36.67 o 
  -4   5   5      676.73      702.29     85.91 o 
  -3   5   5     3463.73     3454.56    276.89 o 
  -2   5   5    21613.67    19529.14    643.39 o 
  -1   5   5    15443.83    15711.21    520.92 o 
   0   5   5     1192.02     1125.39     53.73 o 
   1   5   5    16412.56    15992.54    551.89 o 
   2   5   5     1120.15     1045.97     58.20 o 
   3   5   5     1824.58     1778.03    108.82 o 
  -4   6   5     3406.33     3819.17    210.29 o 
  -3   6   5    11602.67    11289.08    386.08 o 
  -1   6   5    20446.41    18226.64    601.80 o 
   0   6   5    33650.13    33759.53   1150.98 o 
   1   6   5     2355.18     2347.31    125.30 o 
   2   6   5    11717.80    11027.23    392.13 o 
   3   6   5     3982.60     3832.79    193.86 o 
  -4   7   5      722.44      744.89     93.84 o 
  -3   7   5      993.89      753.21    133.93 o 
  -2   7   5     6796.84     6443.77    229.45 o 
  -1   7   5     2728.96     4139.10    276.38 o 
   0   7   5     5383.02     5651.14    178.76 o 
   1   7   5    10050.00    10404.27    369.53 o 
   2   7   5     2617.06     2563.41    111.81 o 
   3   7   5      510.38      616.92     70.21 o 
  -4   8   5       66.93       10.22     60.65 o 
  -3   8   5      115.77       74.69     40.55 o 
  -2   8   5      546.09      613.83     46.92 o 
  -1   8   5     2136.10     1886.37    115.02 o 
   0   8   5      720.54      810.19     89.80 o 
   1   8   5       76.51       96.52     30.25 o 
   2   8   5      563.40      609.71     53.45 o 
   3   8   5      270.23      327.16     52.65 o 
  -4   9   5      898.61     1079.04    115.11 o 
  -3   9   5     2197.14     2194.63    185.24 o 
  -2   9   5    11846.09    10443.25    362.17 o 
  -1   9   5     7483.32     7882.68    360.72 o 
   0   9   5     2749.87     3003.12    105.79 o 
   1   9   5    15782.49    15677.83    476.75 o 
   2   9   5     1233.59     1420.28     69.78 o 
   3   9   5     1177.96     1312.08     83.17 o 
  -4  10   5     2897.96     3066.66    195.59 o 
  -3  10   5     6221.48     5650.96    413.07 o 
  -2  10   5     2298.60     3182.65    445.33 o 
  -1  10   5    12212.03    10693.70    478.30 o 
   0  10   5    15783.46    17343.63    521.81 o 
   1  10   5      472.09      629.62     57.03 o 
   2  10   5     7167.17     7200.07    237.36 o 
   3  10   5     1953.83     1990.11     93.88 o 
  -3  11   5      528.18      594.74    121.58 o 
  -2  11   5     2101.43     2026.03    132.51 o 
  -1  11   5      763.55     1085.64    106.78 o 
   0  11   5     2615.88     3035.22    168.50 o 
   1  11   5     4747.05     5158.92    266.69 o 
   2  11   5     1218.89     1161.19     67.51 o 
  -3  12   5      399.25      268.08     71.25 o 
  -2  12   5      175.44      194.05     57.11 o 
  -1  12   5      274.63      260.58     54.62 o 
   0  12   5     2498.15     2756.57    155.72 o 
   1  12   5       88.22       67.65     29.92 o 
   2  12   5      462.70      598.19     85.09 o 
  -3  13   5      942.52     1017.89    217.50 o 
  -2  13   5     5486.12     4865.01    256.10 o 
  -1  13   5     3255.53     3290.73    182.87 o 
   0  13   5     3784.23     4198.34    216.13 o 
   1  13   5     9126.98     9004.10    331.29 o 
   2  13   5     1623.47     1534.09     82.56 o 
  -2  14   5     1197.42     1713.13    335.82 o 
  -1  14   5     5762.27     4813.15    248.19 o 
   0  14   5     7497.33     7867.33    366.64 o 
   1  14   5      346.23      527.34     81.47 o 
   2  14   5     2812.84     2775.92    122.30 o 
  -2  15   5      802.21      771.41     96.88 o 
  -1  15   5      272.71      382.23     69.80 o 
   0  15   5      554.46      619.62     78.86 o 
   1  15   5     1278.90     1605.32    312.02 o 
  -1  16   5      568.89      595.15    148.48 o 
   0  16   5      759.85      844.07     92.16 o 
   1  16   5       80.49      133.89     66.67 o 
  -4   0   6     3467.23     4447.12    264.73 o 
  -3   0   6     3602.87     2931.42    175.60 o 
  -2   0   6    29854.63    28776.24   1351.87 o 
  -1   0   6    37436.81    35475.11   1474.60 o 
   0   0   6      725.73      704.46     32.10 o 
   1   0   6    25765.53    26454.98   1099.59 o 
   2   0   6     3222.09     3263.63    224.49 o 
   3   0   6     2577.02     2785.20    212.04 o 
  -4   1   6     1767.62     1699.08     89.33 o 
  -3   1   6     4907.46     5250.22    141.26 o 
  -2   1   6     3859.51     4689.45    213.63 o 
  -1   1   6    16399.42    16063.56    545.57 o 
   0   1   6    20574.18    20319.55    464.43 o 
   1   1   6     1805.59     1797.34    108.18 o 
   2   1   6     5456.37     5549.74    181.81 o 
   3   1   6     2532.91     2436.42    136.83 o 
  -4   2   6       21.08       -7.39     28.16 o 
  -3   2   6       70.30       90.18     24.38 o 
  -2   2   6      261.49      399.64     65.83 o 
  -1   2   6     1201.28     1199.99     39.61 o 
   0   2   6      232.01      291.43     14.37 o 
   1   2   6       76.54      168.54     39.13 o 
   2   2   6      131.91      143.47     27.57 o 
   3   2   6       59.44       64.15     36.94 o 
  -4   3   6     1661.49     1607.43    218.07 o 
  -3   3   6     5072.18     5243.37    187.70 o 
  -1   3   6    15942.13    14837.66    413.16 o 
   0   3   6    32825.91    31660.17    787.26 o 
   1   3   6     2006.14     1936.27     63.25 o 
   2   3   6     6379.60     6319.70    183.51 o 
   3   3   6     2628.53     2640.91    107.22 o 
  -4   4   6     2999.25     3425.45    137.88 o 
  -2   4   6    26165.71    23471.40    887.89 o 
  -1   4   6    26021.23    24907.11    813.72 o 
   0   4   6     2591.79     2578.54     68.21 o 
   1   4   6    20791.79    20276.04    696.35 o 
   2   4   6     3916.17     3815.45    119.20 o 
   3   4   6     2328.67     2271.23     97.73 o 
  -4   5   6     1250.20     1433.89    114.38 o 
  -3   5   6     5653.26     5463.39    199.31 o 
  -2   5   6     3026.61     2512.96    147.89 o 
  -1   5   6     6516.14     6120.04    328.28 o 
   0   5   6     9431.75     8765.85    257.37 o 
   1   5   6      522.36      612.51     41.30 o 
   2   5   6     3501.42     3222.87    130.83 o 
   3   5   6     1375.96     1341.99     74.25 o 
  -4   6   6       92.43      200.00     65.40 o 
  -3   6   6       91.90       90.31     29.68 o 
  -2   6   6      599.54      494.03     39.32 o 
  -1   6   6     1871.78     1690.14    119.88 o 
   0   6   6      537.64      604.42     68.48 o 
   1   6   6       24.56       50.50     31.08 o 
   2   6   6       65.12       86.73     28.68 o 
   3   6   6      258.34      260.38    104.41 o 
  -4   7   6     2106.06     2202.48    240.17 o 
  -3   7   6     3499.87     3507.28    141.22 o 
  -2   7   6     4530.26     4295.24    636.61 o 
  -1   7   6    10588.98     9066.57    545.36 o 
   0   7   6    24112.32    25491.54    876.12 o 
   1   7   6      924.05     1011.72     59.57 o 
   2   7   6     5221.22     5140.19    200.09 o 
   3   7   6     2406.31     2410.42    139.23 o 
  -4   8   6     2202.89     2132.89    252.54 o 
  -2   8   6    13148.49    11815.21    458.81 o 
  -1   8   6    15362.84    14884.66    647.39 o 
   0   8   6     4505.67     4937.63    160.47 o 
   1   8   6    17809.52    17733.42    622.99 o 
   2   8   6     4770.16     4609.95    185.14 o 
   3   8   6     1362.83     1463.86    105.21 o 
  -4   9   6     1165.42     1334.87    131.73 o 
  -3   9   6     2576.27     2595.84    154.99 o 
  -2   9   6     2444.76     2353.57    104.88 o 
  -1   9   6     3649.36     2926.71    159.68 o 
   0   9   6     3013.34     3201.66    112.21 o 
   1   9   6       21.10       39.09     22.14 o 
   2   9   6     1023.01     1151.09     76.52 o 
   3   9   6     1091.69     1023.72     80.89 o 
  -3  10   6       83.11       78.06     38.89 o 
  -2  10   6      612.13      581.41     53.19 o 
  -1  10   6     1102.01     1129.21     92.92 o 
   0  10   6      376.46      406.51     56.27 o 
   1  10   6      762.30      847.14     52.62 o 
   2  10   6       40.41       28.66     31.05 o 
  -3  11   6     5362.92     4634.70    468.38 o 
  -2  11   6     2358.87     2766.14    165.33 o 
  -1  11   6     5116.15     4622.28    234.13 o 
   0  11   6     9320.35    10276.21    460.74 o 
   1  11   6     1126.65     1160.31     93.68 o 
   2  11   6     4767.87     4646.32    168.35 o 
  -3  12   6     1611.03     2687.80    278.01 o 
  -2  12   6     6672.29     5873.12    410.72 o 
  -1  12   6     6872.07     7519.00    354.61 o 
   0  12   6     2071.52     2383.86    141.58 o 
   1  12   6    11830.69    11709.61    512.70 o 
   2  12   6     2573.39     2526.38    110.67 o 
  -3  13   6     1491.85     1332.26    207.90 o 
  -2  13   6      280.15      219.94     61.30 o 
  -1  13   6      724.80      704.62     80.56 o 
   0  13   6     1652.93     1794.25    120.87 o 
   1  13   6       78.88       33.05     58.69 o 
   2  13   6      707.09      806.36     95.67 o 
  -2  14   6      338.03      254.07     68.64 o 
  -1  14   6     1028.17     1118.27    102.20 o 
   0  14   6       73.63      125.79     55.30 o 
   1  14   6      926.39     1178.21    114.16 o 
  -2  15   6     1617.31     1818.95    139.15 o 
  -1  15   6     1915.67     1486.69    116.05 o 
   0  15   6     5575.68     5515.08    274.79 o 
   1  15   6      159.69      278.56     72.39 o 
  -1  16   6     2942.91     3180.54    186.72 o 
   0  16   6      964.28      968.88     98.55 o 
  -4   1   7     3115.93     3846.19    166.04 o 
  -3   1   7      810.32      226.00     43.53 o 
  -2   1   7    11004.67    10610.35    353.14 o 
  -1   1   7    13805.03    12766.93    463.13 o 
   0   1   7       45.85       62.26      8.97 o 
   1   1   7     9272.13     9030.74    317.34 o 
   2   1   7     2547.96     2651.91    136.67 o 
   3   1   7      831.49      771.98     78.90 o 
  -4   2   7     2260.08     1912.31    190.59 o 
  -3   2   7    10174.86    10721.77    306.00 o 
  -2   2   7    10766.57    13367.71    774.33 o 
  -1   2   7    13447.18    12712.25    349.01 o 
   0   2   7    60211.37    59710.54   1356.72 o 
   1   2   7     3994.25     3945.10    147.42 o 
   2   2   7     5381.96     5266.24    176.97 o 
   3   2   7     3732.52     3812.93    195.29 o 
  -4   3   7     1743.47     2044.60     89.86 o 
  -2   3   7     5516.83     5168.42    178.33 o 
  -1   3   7    19909.05    19374.22    589.43 o 
   0   3   7     2044.17     2194.17     64.36 o 
   1   3   7     7787.34     7282.35    205.63 o 
   2   3   7     2871.82     2868.33     94.04 o 
   3   3   7      675.93      519.25     68.12 o 
  -4   4   7       81.89       59.18     33.55 o 
  -3   4   7       11.25       37.79     25.40 o 
  -2   4   7      166.22      150.93     46.59 o 
  -1   4   7     1697.34     1587.66     92.89 o 
   0   4   7      380.64      413.08     30.98 o 
   1   4   7     1814.77     1744.04     61.49 o 
   2   4   7      162.46      159.31     27.22 o 
   3   4   7        4.48      -20.39     53.38 o 
  -4   5   7     3805.12     4015.21    158.74 o 
  -3   5   7      851.82      121.24     36.31 o 
  -2   5   7     8921.68     8087.79    281.95 o 
  -1   5   7    15254.85    14255.06    476.43 o 
   0   5   7      201.94      254.59     17.17 o 
   1   5   7    10798.60    10505.45    292.99 o 
   2   5   7     2101.94     2113.05     77.34 o 
   3   5   7      703.90      630.35     77.77 o 
  -4   6   7     1703.04     1853.97    152.66 o 
  -3   6   7    10617.79    10139.73    353.34 o 
  -2   6   7     7918.43     7750.24    921.23 o 
  -1   6   7     9322.24     8261.06    371.10 o 
   0   6   7    25176.99    24179.84    632.24 o 
   1   6   7     3441.48     3374.25    189.50 o 
   2   6   7     5711.43     5723.77    218.50 o 
   3   6   7     3126.09     2971.83    120.55 o 
  -4   7   7      758.52      867.89    105.35 o 
  -3   7   7      851.86      285.56     49.68 o 
  -2   7   7     4958.10     4507.81    214.86 o 
  -1   7   7     6598.22     6513.59    233.13 o 
   0   7   7      388.16      425.30     36.88 o 
   1   7   7     7330.20     7258.13    268.87 o 
   2   7   7     1599.08     1542.34     82.90 o 
   3   7   7      447.24      268.37     54.30 o 
  -4   8   7      130.08        1.83     63.27 o 
  -3   8   7      288.87      230.23     42.93 o 
  -2   8   7      671.79      569.16     77.24 o 
  -1   8   7      175.75      191.42     31.86 o 
   0   8   7     3139.49     3511.80    119.21 o 
   1   8   7      739.06      799.43     65.35 o 
   2   8   7      198.97      280.76     45.00 o 
   3   8   7       74.67       37.81     44.79 o 
  -4   9   7     2450.42     2332.95    167.60 o 
  -3   9   7     1008.08      345.34     59.41 o 
  -2   9   7     5932.75     5397.35    203.50 o 
  -1   9   7    13341.68    12740.08    562.56 o 
   0   9   7      137.09      194.30     45.06 o 
   1   9   7     7201.82     7411.14    296.07 o 
   2   9   7     3408.97     3328.34    198.85 o 
  -3  10   7     8116.28     7455.10    276.07 o 
  -2  10   7     4894.03     4739.99    342.82 o 
  -1  10   7     1790.19     1430.85    150.96 o 
   0  10   7    16284.12    18226.54    785.31 o 
   1  10   7      499.83      602.33     44.92 o 
   2  10   7     3031.80     3199.06    125.55 o 
  -3  11   7      408.76      277.91    116.62 o 
  -2  11   7     2259.75     2027.28    137.08 o 
  -1  11   7     2942.26     3154.10    174.73 o 
   0  11   7      502.43      618.71     71.16 o 
   1  11   7     2742.45     2792.91    128.28 o 
   2  11   7     1063.28     1064.89     69.02 o 
  -3  12   7      340.87      246.17     76.92 o 
  -2  12   7      434.65      550.29     78.59 o 
  -1  12   7      120.75       52.01     51.05 o 
   0  12   7     1470.41     1706.21    141.55 o 
   1  12   7      262.01      373.00     74.75 o 
   2  12   7      240.14      219.78     43.85 o 
  -3  13   7      918.01      892.19    185.16 o 
  -2  13   7     3891.01     3300.29    194.55 o 
  -1  13   7     6840.54     6831.03    328.78 o 
   0  13   7       23.51       31.20     44.87 o 
   1  13   7     6219.85     7494.79   1030.81 o 
  -2  14   7     2771.83     2560.53    166.49 o 
  -1  14   7     1404.90     1364.42    109.66 o 
   0  14   7     5664.07     5729.58    283.51 o 
   1  14   7      349.26      462.29     82.98 o 
  -2  15   7      613.85      565.70     88.84 o 
  -1  15   7     1016.35     1194.95    107.89 o 
   0  15   7      195.32      225.03     60.91 o 
  -1  16   7       35.53       17.37     52.45 o 
  -4   0   8     6908.81     8283.70    461.35 o 
  -3   0   8     3184.47     2766.07    170.06 o 
  -2   0   8     9910.84     9655.36    567.05 o 
  -1   0   8    28534.28    27305.61   1053.69 o 
   0   0   8       68.51      121.82     24.88 o 
   1   0   8    14465.69    14306.36    605.45 o 
   2   0   8     5692.46     5893.66    384.98 o 
   3   0   8      846.57      507.91    101.34 o 
  -4   1   8      589.26      290.63     84.13 o 
  -3   1   8     5552.28     6135.55    241.38 o 
  -2   1   8     5901.87     5488.95    181.81 o 
  -1   1   8     3452.27     3388.17     99.76 o 
   0   1   8    19015.59    18752.57    429.74 o 
   1   1   8     4004.44     3930.69    148.29 o 
   2   1   8     2391.43     2210.68    122.58 o 
   3   1   8     1201.75     1345.11    100.55 o 
  -4   2   8       66.68       61.67     35.72 o 
  -3   2   8      108.86      149.10     24.06 o 
  -2   2   8       79.86       94.34     17.94 o 
  -1   2   8      215.54      227.74     22.00 o 
   0   2   8      332.72      350.89     18.56 o 
   1   2   8       76.99       96.52     22.58 o 
   2   2   8      160.24      199.29     44.08 o 
   3   2   8       22.97        0.97     51.03 o 
  -4   3   8      713.53      300.64     48.16 o 
  -3   3   8     5571.12     5869.45    178.19 o 
  -2   3   8     5177.88     4828.55    405.55 o 
  -1   3   8     4520.17     4442.96    168.93 o 
   0   3   8    24882.42    24384.29    610.45 o 
   1   3   8     6240.99     5881.37    215.29 o 
   2   3   8     2231.01     2155.11     78.02 o 
   3   3   8     1210.84     1253.73     97.75 o 
  -4   4   8     4912.46     5353.96    193.19 o 
  -3   4   8     3265.64     2751.70    223.37 o 
  -2   4   8    11648.84    11028.66    353.81 o 
  -1   4   8    20974.40    19276.30    537.97 o 
   0   4   8      916.72     1015.39     38.51 o 
   1   4   8    15341.44    14739.46    404.18 o 
   2   4   8     5365.95     4966.91    151.74 o 
   3   4   8      919.05      693.13     62.08 o 
  -4   5   8      608.24      703.36     58.32 o 
  -3   5   8     3393.85     3274.43    133.25 o 
  -2   5   8     5885.07     5552.94    233.64 o 
  -1   5   8     1135.08     1106.98     46.46 o 
   0   5   8     8651.41     8421.15    249.95 o 
   1   5   8      854.28      913.47     43.96 o 
   2   5   8     1436.20     1312.76     59.60 o 
   3   5   8     1035.98     1280.40     80.37 o 
  -4   6   8      544.68      565.65     56.60 o 
  -3   6   8      318.34      353.60     41.58 o 
  -2   6   8        3.32       22.90     23.91 o 
  -1   6   8       60.77      129.05     31.55 o 
   0   6   8       20.65        2.33     12.46 o 
   1   6   8       73.19       92.09     24.19 o 
   2   6   8      159.61      185.34     33.32 o 
   3   6   8        2.70      -32.83     42.67 o 
  -4   7   8      631.78      544.60    162.04 o 
  -3   7   8     6210.55     6060.49    227.22 o 
  -2   7   8     5310.59     5013.13    358.86 o 
  -1   7   8     1891.25     1816.75     83.88 o 
   0   7   8    19005.13    19070.04    814.92 o 
   1   7   8     3610.83     3632.38    207.32 o 
   2   7   8     1850.67     1787.62     75.25 o 
   3   7   8     1402.46     1600.33     91.63 o 
  -4   8   8     3012.63     3221.36    203.51 o 
  -2   8   8     7617.42     6989.98    254.27 o 
  -1   8   8    19344.99    18562.57    677.12 o 
   0   8   8      394.05      506.17     60.55 o 
   1   8   8    10441.63    10154.13    370.61 o 
   2   8   8     3333.38     3430.21    190.14 o 
  -4   9   8      321.91      331.20     94.20 o 
  -3   9   8     3027.23     3061.91    257.35 o 
  -2   9   8     1661.02     1584.11    107.37 o 
  -1   9   8       68.39      151.71     96.21 o 
   0   9   8     4792.46     5531.54    332.18 o 
   1   9   8       53.50        0.43     29.59 o 
   2   9   8     1057.55     1193.57     86.15 o 
  -3  10   8      653.96      768.95     67.04 o 
  -2  10   8      658.72      656.33     57.78 o 
  -1  10   8      221.69      272.59     51.82 o 
   0  10   8      483.65      576.38     70.17 o 
   1  10   8      435.19      506.10     50.44 o 
   2  10   8      342.52      258.48     56.50 o 
  -3  11   8     4346.18     3885.36    229.52 o 
  -2  11   8     4547.04     4339.81    234.84 o 
  -1  11   8     1159.53     1339.50    104.14 o 
   0  11   8     6429.92     7419.34    348.22 o 
   1  11   8     2304.68     2413.91    155.41 o 
   2  11   8     1563.54     1635.38    126.54 o 
  -3  12   8      929.38     1140.21    209.99 o 
  -2  12   8     5826.29     4953.21    262.04 o 
  -1  12   8     9646.56     9845.77    450.23 o 
   0  12   8      391.15      445.49     68.61 o 
   1  12   8     6102.96     7353.65    912.12 o 
  -2  13   8     1002.93     1010.75    105.65 o 
  -1  13   8      288.02      352.07     64.74 o 
   0  13   8     1154.99     1361.16    111.89 o 
   1  13   8       90.01       16.02     77.68 o 
  -2  14   8      230.58      266.65     71.86 o 
  -1  14   8     1117.75     1136.20    104.48 o 
   0  14   8       75.94       91.45     53.60 o 
   1  14   8      306.23      365.44     82.96 o 
  -1  15   8      121.88      195.45     60.74 o 
   0  15   8     4105.77     4292.20    374.31 o 
  -4   1   9     3563.17     4199.05    179.52 o 
  -3   1   9     3241.76     2858.66    124.51 o 
  -2   1   9     1836.67     1751.19     63.91 o 
  -1   1   9     9786.37     9462.33    242.30 o 
   0   1   9     1045.63     1050.42     35.23 o 
   1   1   9     6781.60     6628.97    240.92 o 
   2   1   9     3079.49     3169.84    163.55 o 
   3   1   9      510.90      557.92    112.54 o 
  -4   2   9      660.32      312.26     45.09 o 
  -3   2   9     9094.28     9567.91    366.87 o 
  -2   2   9    15327.88    14960.96    424.31 o 
  -1   2   9     2137.18     2114.39     79.81 o 
   0   2   9    27766.85    26922.97    616.60 o 
   1   2   9    10542.92    10119.90    358.33 o 
   2   2   9     2961.58     2692.78    144.69 o 
   3   2   9     1565.77     1728.75    118.03 o 
  -4   3   9     2375.23     2814.71    130.33 o 
  -3   3   9     1270.95      932.99     82.71 o 
  -2   3   9     2094.61     2037.55     74.26 o 
  -1   3   9    12098.56    11534.17    294.30 o 
   0   3   9      912.10     1001.46     39.11 o 
   1   3   9     3845.15     3737.69    146.30 o 
   2   3   9     2071.08     1986.06    100.82 o 
   3   3   9      426.07      277.74     66.06 o 
  -4   4   9       19.51        6.52     34.77 o 
  -3   4   9      139.21      124.81     32.66 o 
  -2   4   9      429.55      439.60     32.18 o 
  -1   4   9      795.51      745.75     83.53 o 
   0   4   9      423.63      510.65     28.00 o 
   1   4   9      372.27      453.83     42.36 o 
   2   4   9      321.67      319.23     45.05 o 
   3   4   9       23.41       15.22     56.71 o 
  -4   5   9     2922.27     3093.55    142.34 o 
  -3   5   9     4543.19     4089.94    135.89 o 
  -2   5   9     2709.87     2400.38     86.14 o 
  -1   5   9    10539.77    10496.66    302.60 o 
   0   5   9      241.57      254.74     31.94 o 
   1   5   9     4069.14     4113.91    136.72 o 
   2   5   9     4565.11     4225.44    134.47 o 
  -4   6   9      556.33      240.55     73.85 o 
  -3   6   9     6891.96     6541.50    243.90 o 
  -2   6   9    11994.37    11299.93    393.27 o 
  -1   6   9     1331.78     1424.53    121.96 o 
   0   6   9    17095.25    15699.58    675.62 o 
   1   6   9     6335.51     6330.10    187.85 o 
   2   6   9     2193.24     2104.26    105.55 o 
  -4   7   9      862.13      904.20     82.98 o 
  -3   7   9      474.95      276.60     65.25 o 
  -2   7   9     3799.54     3509.16    143.33 o 
  -1   7   9     8082.80     7821.28    232.65 o 
   0   7   9     1358.42     1387.38     94.67 o 
   1   7   9     2296.33     2264.76     83.43 o 
   2   7   9     1465.06     1387.71     68.66 o 
  -4   8   9       43.64       41.42     43.63 o 
  -3   8   9      216.70      263.06     44.08 o 
  -2   8   9      639.72      683.58     59.63 o 
  -1   8   9      308.01      304.70     38.93 o 
   0   8   9      707.44      833.96     77.97 o 
   1   8   9      974.82     1091.63     58.91 o 
   2   8   9      221.74      227.36     41.62 o 
  -3   9   9     1763.33     1532.29     97.01 o 
  -2   9   9     2360.65     2080.63     99.80 o 
  -1   9   9     9799.14     9611.96    435.88 o 
   0   9   9     1103.23     1270.03     96.58 o 
   1   9   9     3286.85     3359.09    187.09 o 
   2   9   9     2564.26     2359.11     96.62 o 
  -3  10   9     4292.14     4149.89    175.15 o 
  -2  10   9     8206.50     7240.22    268.90 o 
  -1  10   9      617.00      837.32     81.31 o 
   0  10   9     6616.77     7445.15    348.53 o 
   1  10   9     3301.82     3278.65    237.32 o 
   2  10   9     1294.05     1405.42    124.21 o 
  -3  11   9      214.23       95.55     45.96 o 
  -2  11   9     2118.64     1999.45    139.15 o 
  -1  11   9     3023.39     3169.51    175.06 o 
   0  11   9      998.79     1360.67    143.26 o 
   1  11   9     1549.17     1658.67    182.96 o 
  -3  12   9      283.43      246.57     56.15 o 
  -2  12   9      760.37      707.06     89.90 o 
  -1  12   9       68.42      102.50     48.58 o 
   0  12   9      513.06      639.21    109.20 o 
   1  12   9      430.57      467.04     84.30 o 
  -2  13   9     2343.95     1940.96    140.07 o 
  -1  13   9     7530.82     7487.77    356.07 o 
   0  13   9     1119.00     1305.59    114.67 o 
   1  13   9     1861.89     2364.21    309.02 o 
  -2  14   9     2637.79     2383.48    238.19 o 
  -1  14   9      102.80      106.23     53.51 o 
   0  14   9     4317.18     4537.70    239.46 o 
  -4   0  10     5481.95     6250.70    358.56 o 
  -3   0  10     7096.70     6563.86    365.92 o 
  -2   0  10     2113.86     1970.83    126.86 o 
  -1   0  10    16189.08    15680.37    516.93 o 
   0   0  10     2640.70     2755.56    107.93 o 
   1   0  10     5960.81     5802.83    262.22 o 
   2   0  10     7246.26     7181.38    467.35 o 
  -4   1  10      165.82       77.72     36.64 o 
  -3   1  10     3719.82     4006.53    166.91 o 
  -2   1  10     8195.21     7898.44    232.15 o 
  -1   1  10     1026.14      991.73     47.91 o 
   0   1  10     7332.57     7588.42    181.96 o 
   1   1  10     4653.63     4415.01    218.99 o 
   2   1  10      671.09      540.47    105.90 o 
  -4   2  10      109.38      147.97     40.56 o 
  -3   2  10       27.39       38.81     25.77 o 
  -2   2  10      243.29      218.13     24.45 o 
  -1   2  10       26.56       47.62     21.66 o 
   0   2  10      107.17      122.38     15.62 o 
   1   2  10      143.52      116.25     29.18 o 
   2   2  10       25.75      -38.00     44.69 o 
  -4   3  10      131.68       53.38     36.14 o 
  -3   3  10     4893.57     4574.45    187.97 o 
  -2   3  10     9971.30     9781.46    287.58 o 
  -1   3  10     1783.01     1617.37    127.06 o 
   0   3  10     9676.83     9877.64    255.58 o 
   1   3  10     5350.16     5171.04    196.63 o 
   2   3  10      970.16      615.75     71.77 o 
  -4   4  10     5737.68     6293.33    256.89 o 
  -3   4  10     3370.66     3023.25    106.84 o 
  -2   4  10     1505.55     1401.87    133.63 o 
  -1   4  10    19924.40    19731.72    552.52 o 
   0   4  10     3015.23     3058.34    105.89 o 
   1   4  10     4763.63     4593.30    179.09 o 
   2   4  10     5189.96     4955.92    196.98 o 
  -4   5  10      144.71       96.25     38.59 o 
  -3   5  10     2561.42     2506.19     94.70 o 
  -2   5  10     3644.73     3450.89    116.36 o 
  -1   5  10      225.42      207.25     24.45 o 
   0   5  10     4980.98     4601.66    220.87 o 
   1   5  10     2321.74     2394.23    137.28 o 
   2   5  10      574.17      432.55     53.12 o 
  -4   6  10      140.92      142.45     57.09 o 
  -3   6  10      613.91      601.05     47.62 o 
  -2   6  10      231.02      228.70     29.21 o 
  -1   6  10       25.96       25.08     17.78 o 
   0   6  10        9.77       31.14     32.90 o 
   1   6  10      470.01      558.96     54.36 o 
   2   6  10      143.09      161.92     39.37 o 
  -4   7  10      197.69       54.89     36.43 o 
  -3   7  10     3770.87     3721.21    157.90 o 
  -2   7  10     8090.64     7463.21    227.39 o 
  -1   7  10      998.24     1046.66    140.85 o 
   0   7  10     7001.79     7069.40    328.28 o 
   1   7  10     4418.86     4539.06    144.45 o 
   2   7  10      670.41      503.16     76.68 o 
  -3   8  10     2306.68     2223.26    168.56 o 
  -2   8  10     3447.58     3229.26    137.02 o 
  -1   8  10    13524.55    13411.33    387.66 o 
   0   8  10     4796.88     5090.58    250.39 o 
   1   8  10     2951.48     2935.52    168.33 o 
   2   8  10     2951.42     3051.14    115.11 o 
  -3   9  10     1061.14     1051.50    111.07 o 
  -2   9  10     1344.79     1251.33     77.17 o 
  -1   9  10       18.03      115.73     29.36 o 
   0   9  10     2285.02     2451.13    146.75 o 
   1   9  10     1182.13     1250.24    110.76 o 
   2   9  10      323.55      308.68     50.70 o 
  -3  10  10      469.30      506.77     70.98 o 
  -2  10  10      130.36       94.90     38.43 o 
  -1  10  10      817.59      934.84     87.56 o 
   0  10  10       54.89       83.07     47.06 o 
   1  10  10       56.76      106.36     58.47 o 
  -3  11  10     2026.68     1727.86    102.37 o 
  -2  11  10     5369.29     4842.98    256.28 o 
  -1  11  10      661.10      702.48     78.57 o 
   0  11  10     5216.57     5435.90    271.71 o 
   1  11  10     2156.72     2416.36    160.41 o 
  -2  12  10     2207.53     2116.60    146.17 o 
  -1  12  10     9965.15     9663.70    444.52 o 
   0  12  10     1651.64     1955.64    132.99 o 
   1  12  10     1058.69     1504.22    216.94 o 
  -2  13  10      645.41      563.10     85.36 o 
  -1  13  10      102.74       96.41     53.36 o 
   0  13  10      732.98      844.26    109.85 o 
  -1  14  10      668.60      669.04     85.37 o 
  -4   1  11     2540.86     2842.33    132.68 o 
  -3   1  11     2914.72     2955.46    165.31 o 
  -2   1  11      647.93      326.55     33.84 o 
  -1   1  11     6810.91     6756.12    178.63 o 
   0   1  11     2850.66     3172.40    130.28 o 
   1   1  11     2132.68     2073.08     94.87 o 
   2   1  11     2778.77     2923.17    160.67 o 
  -4   2  11      434.75      336.30     47.88 o 
  -3   2  11     7908.80     7888.25    308.68 o 
  -2   2  11    13028.71    12464.09    543.41 o 
  -1   2  11     5635.42     5418.91    163.70 o 
   0   2  11     7278.11     7725.69    282.80 o 
   1   2  11     7847.46     7754.38    283.65 o 
   2   2  11      926.55      749.86     80.62 o 
  -4   3  11     1825.87     1921.00    100.48 o 
  -3   3  11     2298.31     2317.69    108.12 o 
  -2   3  11     1575.05     1538.26     63.58 o 
  -1   3  11     4048.91     4128.79    130.12 o 
   0   3  11     4641.81     4646.91    150.17 o 
   1   3  11     1093.84     1185.90     69.73 o 
   2   3  11     1825.04     1823.12    118.95 o 
  -4   4  11        8.41       47.25     37.01 o 
  -3   4  11      214.74      214.39     37.17 o 
  -2   4  11      519.96      594.54     55.40 o 
  -1   4  11      443.88      515.47     34.49 o 
   0   4  11        1.21        9.33     29.49 o 
   1   4  11      127.84      186.94     38.60 o 
   2   4  11        1.96      -14.53     38.06 o 
  -4   5  11     2351.09     2413.29    119.65 o 
  -3   5  11     3049.63     2782.74    103.84 o 
  -2   5  11      525.37      299.97     74.84 o 
  -1   5  11     6551.77     6779.65    204.36 o 
   0   5  11     2534.68     2743.46    148.36 o 
   1   5  11     1762.07     1849.90     95.20 o 
   2   5  11     2573.78     2431.53    119.36 o 
  -4   6  11      561.01      392.02     52.76 o 
  -3   6  11     3803.86     3425.72    136.74 o 
  -2   6  11    11042.47    10269.83    366.81 o 
  -1   6  11     2239.31     2222.70    167.18 o 
   0   6  11     5862.55     5963.60    282.02 o 
   1   6  11     6387.24     6468.06    250.41 o 
   2   6  11      621.96      547.07     63.48 o 
  -3   7  11      776.55      834.29     66.12 o 
  -2   7  11      851.31      821.71     49.29 o 
  -1   7  11     5230.56     5307.51    167.36 o 
   0   7  11     2185.10     2149.28    130.79 o 
   1   7  11      369.70      420.48     70.34 o 
   2   7  11      756.33      882.47     79.99 o 
  -3   8  11      235.58      202.75     37.44 o 
  -2   8  11      768.11      836.05    124.19 o 
  -1   8  11     1027.64     1098.97     99.35 o 
   0   8  11      168.10      204.98     53.78 o 
   1   8  11      180.08      142.76     57.82 o 
  -3   9  11     2645.50     2450.62    123.11 o 
  -2   9  11     1012.26     1082.76    145.61 o 
  -1   9  11     5448.53     5939.90    376.36 o 
   0   9  11     3605.16     3898.78    208.23 o 
   1   9  11      950.06     1104.90    105.97 o 
  -3  10  11     1889.68     1670.94    142.86 o 
  -2  10  11     4899.56     4401.37    306.53 o 
  -1  10  11     1085.60     1280.68    102.39 o 
   0  10  11     5132.75     5363.88    269.16 o 
   1  10  11     3536.56     3579.25    241.87 o 
  -2  11  11      700.12      694.58     87.50 o 
  -1  11  11     2816.92     2799.81    165.08 o 
   0  11  11      619.04      814.98     91.93 o 
   1  11  11      213.35      248.11     74.71 o 
  -2  12  11      589.66      605.82    147.94 o 
  -1  12  11      322.83      324.66     65.13 o 
   0  12  11      125.96      138.11     59.20 o 
  -1  13  11     4256.75     3900.03    212.64 o 
  -4   0  12     2896.59     3247.31    209.61 o 
  -3   0  12     5426.67     5562.20    319.46 o 
  -2   0  12     1407.70     1040.91     87.91 o 
  -1   0  12     9331.08     9570.68    382.96 o 
   0   0  12     7099.54     7342.87    436.17 o 
   1   0  12     1277.69     1054.42    122.08 o 
   2   0  12     3994.18     3844.10    285.68 o 
  -4   1  12      392.53      419.31     74.45 o 
  -3   1  12     1678.88     1554.41     82.54 o 
  -2   1  12     8040.66     8225.44    319.08 o 
  -1   1  12     2061.39     1923.39    106.01 o 
   0   1  12      493.70      610.60     35.18 o 
   1   1  12     3830.10     4138.69    165.44 o 
   2   1  12      214.52      196.16     61.01 o 
  -4   2  12       18.34       38.81     36.09 o 
  -3   2  12      124.06      155.20     68.03 o 
  -2   2  12      204.61      197.57     32.50 o 
  -1   2  12      326.69      339.46     29.52 o 
   0   2  12      411.06      496.43     70.64 o 
   1   2  12      145.45       99.68     36.25 o 
   2   2  12        5.00       70.50     57.96 o 
  -4   3  12      441.34      458.49     63.13 o 
  -3   3  12     2620.06     2427.53    113.74 o 
  -2   3  12     7963.46     8069.42    265.97 o 
  -1   3  12     4577.24     4512.18    142.00 o 
   0   3  12      777.16     1008.20     74.31 o 
   1   3  12     3132.75     3315.29    141.31 o 
   2   3  12      236.64      165.93     60.89 o 
  -4   4  12     2429.13     2317.48    116.40 o 
  -3   4  12     6004.42     5630.69    229.84 o 
  -2   4  12     1459.68     1208.92     91.06 o 
  -1   4  12     7338.41     7800.05    267.25 o 
   0   4  12     7691.57     7744.13    351.58 o 
   1   4  12     1063.18     1185.03     77.39 o 
   2   4  12     2902.02     2791.47    144.66 o 
  -3   5  12      927.66      854.79     62.31 o 
  -2   5  12     2538.13     2498.17    172.47 o 
  -1   5  12      988.09      982.33     65.13 o 
   0   5  12     1962.08     1971.15    121.32 o 
   1   5  12     2387.58     2471.53    144.62 o 
   2   5  12      411.63      406.12     60.42 o 
  -3   6  12      128.46       70.69     30.80 o 
  -2   6  12       75.37       21.23     23.30 o 
  -1   6  12      177.43      216.93     29.21 o 
   0   6  12       67.91       81.98     41.58 o 
   1   6  12       46.29       39.78     48.86 o 
  -3   7  12     1640.78     1499.01    136.02 o 
  -2   7  12     6250.58     5971.90    339.09 o 
  -1   7  12     3090.63     3181.58    166.02 o 
   0   7  12      775.95      913.52     87.97 o 
   1   7  12     3692.56     3730.61    204.23 o 
  -3   8  12     3886.67     3681.45    226.50 o 
  -2   8  12      834.40      435.28     82.13 o 
  -1   8  12     6203.71     6650.67    319.29 o 
   0   8  12     5192.88     5632.32    337.91 o 
   1   8  12      380.95      389.88     73.60 o 
  -3   9  12      372.29      258.69     42.87 o 
  -2   9  12     1311.29     1272.89     64.94 o 
  -1   9  12      298.18      358.76     65.13 o 
   0   9  12     1558.71     1674.08    120.71 o 
   1   9  12     1430.94     1477.19    122.26 o 
  -2  10  12      200.30      223.78     36.86 o 
  -1  10  12      209.13      326.80     64.56 o 
   0  10  12      327.11      345.36     68.99 o 
  -2  11  12     3814.21     3532.32    181.39 o 
  -1  11  12     1267.45     1375.70    136.96 o 
   0  11  12     1275.68     1573.63    123.30 o 
  -1  12  12     3575.45     3407.00    193.07 o 
  -4   1  13      743.33      671.77     62.50 o 
  -3   1  13     2445.41     2483.62    117.08 o 
  -2   1  13      795.43      350.64     40.38 o 
  -1   1  13     4464.89     4759.61    164.85 o 
   0   1  13     3246.33     3470.36    134.07 o 
   1   1  13      398.11      377.38     48.65 o 
  -4   2  13     1482.02     1593.76     91.33 o 
  -3   2  13     1633.98     1375.60     78.80 o 
  -2   2  13    11433.44    11689.36    446.93 o 
  -1   2  13     6060.83     6121.06    236.63 o 
   0   2  13      266.02      413.94    109.90 o 
   1   2  13     4267.49     4398.48    179.27 o 
  -3   3  13     2552.49     2550.86    145.84 o 
  -2   3  13      537.97      316.17     88.77 o 
  -1   3  13     2385.10     2630.29     93.72 o 
   0   3  13     2940.30     2942.23    157.80 o 
   1   3  13      203.59      200.29     45.01 o 
  -3   4  13        5.62       18.37     31.11 o 
  -2   4  13      431.10      431.32     38.99 o 
  -1   4  13      412.07      509.87     38.60 o 
   0   4  13      126.53      124.26     44.37 o 
   1   4  13       31.41       15.98     47.55 o 
  -3   5  13     2095.58     2046.06    103.99 o 
  -2   5  13     1260.92      694.18    122.16 o 
  -1   5  13     3815.98     4148.39    208.70 o 
   0   5  13     4394.38     4355.67    219.24 o 
   1   5  13      283.41      402.14     66.71 o 
  -3   6  13     1025.93      607.16     57.33 o 
  -2   6  13     7554.06     7426.64    340.68 o 
  -1   6  13     4094.90     4254.74    201.16 o 
   0   6  13      974.55     1157.54     98.22 o 
   1   6  13     3973.57     4238.44    224.63 o 
  -3   7  13     1746.40     1803.15     85.28 o 
  -2   7  13      471.80      344.94     37.79 o 
  -1   7  13     1352.25     1460.78     83.50 o 
   0   7  13     1434.80     1480.07    235.76 o 
   1   7  13       43.58       13.03    101.87 o 
  -3   8  13       30.16       60.35     34.56 o 
  -2   8  13      539.55      612.94     47.88 o 
  -1   8  13      516.67      519.30     92.87 o 
   0   8  13      191.92      129.32     55.04 o 
  -2   9  13      880.41      669.25     96.46 o 
  -1   9  13     2264.68     2613.82    248.78 o 
   0   9  13     3519.60     3746.22    208.24 o 
  -2  10  13     3365.93     3300.93    122.16 o 
  -1  10  13     2118.34     2314.85    149.33 o 
   0  10  13     1179.68     1376.87    119.59 o 
  -1  11  13      827.55      884.69     96.69 o 
  -3   0  14     3405.03     3560.24    222.97 o 
  -2   0  14     2366.41     1851.79    133.01 o 
  -1   0  14     4751.71     5184.13    307.24 o 
   0   0  14     8387.66     7827.13    484.28 o 
   1   0  14      555.84      580.61    113.88 o 
  -3   1  14      301.73      123.46     35.61 o 
  -2   1  14     2689.35     2837.75    129.66 o 
  -1   1  14     4267.78     4444.04    158.65 o 
   0   1  14      446.65      446.82     43.63 o 
   1   1  14      896.69     1138.25    103.05 o 
  -3   2  14       15.90       13.24     30.81 o 
  -2   2  14        6.63        1.22     27.96 o 
  -1   2  14      124.72      164.66     28.99 o 
   0   2  14       46.15       66.56     32.86 o 
   1   2  14       37.81       89.14     42.08 o 
  -3   3  14      306.13       89.28     48.20 o 
  -2   3  14     3770.22     3801.89    165.57 o 
  -1   3  14     3497.72     3720.82    152.85 o 
   0   3  14       18.21       20.18     38.68 o 
   1   3  14     1531.80     1626.54    114.30 o 
  -3   4  14     3716.61     3734.52    164.86 o 
  -2   4  14     1997.27     1559.88     87.44 o 
  -1   4  14     3753.64     4250.80    309.48 o 
   0   4  14     5982.98     6326.05    301.74 o 
   1   4  14      513.17      583.95     78.12 o 
  -3   5  14      260.15      105.22     35.87 o 
  -2   5  14     2277.64     2264.60     96.32 o 
  -1   5  14     1348.85     1510.86     84.28 o 
   0   5  14      117.46      161.99     55.64 o 
   1   5  14     1669.27     1747.12    125.75 o 
  -3   6  14        4.04       23.37     35.98 o 
  -2   6  14       49.37       33.78     31.67 o 
  -1   6  14      150.62      194.58     42.77 o 
   0   6  14      415.62      490.22     70.05 o 
  -2   7  14     2623.11     2729.64    105.43 o 
  -1   7  14     3810.62     3886.47    163.06 o 
   0   7  14       34.07       51.58     52.25 o 
  -2   8  14     1584.08     1441.03    147.44 o 
  -1   8  14     1526.15     1740.74    125.48 o 
   0   8  14     3864.64     4253.96    229.30 o 
  -2   9  14      896.00      927.72     75.78 o 
  -1   9  14      670.65      908.75    124.77 o 
  -3   1  15     1535.64     1728.57     94.50 o 
  -2   1  15     1075.34      889.63     65.97 o 
  -1   1  15      923.15     1175.03     83.03 o 
   0   1  15     4442.19     4184.21    283.78 o 
  -3   2  15      671.08      544.82     55.19 o 
  -2   2  15     3386.02     3572.78    159.81 o 
  -1   2  15     4947.38     5515.81    233.90 o 
   0   2  15       15.98       71.21     42.14 o 
  -3   3  15     1487.36     1507.89    108.07 o 
  -2   3  15     1249.84     1169.96     76.01 o 
  -1   3  15      685.68      728.90     66.23 o 
   0   3  15     2086.83     2075.24    131.71 o 
  -3   4  15       68.30       62.48     38.89 o 
  -2   4  15        3.64       40.72     33.55 o 
  -1   4  15       97.96      154.13     45.88 o 
   0   4  15        7.84       28.54     44.08 o 
  -2   5  15     1230.51     1110.51     75.42 o 
  -1   5  15      905.16     1045.51    139.39 o 
   0   5  15     4110.76     4237.94    297.52 o 
  -2   6  15     2199.35     2425.87    111.29 o 
  -1   6  15     4892.65     5156.78    251.09 o 
   0   6  15        7.47      -21.26     45.36 o 
  -2   7  15      804.73      821.43     61.00 o 
  -1   7  15      167.20      229.65     61.55 o 
  -2   0  16     3098.82     3097.83    205.66 o 
  -1   0  16      757.72     1133.45    122.91 o 
  -2   1  16      415.40      439.55     53.53 o 
  -1   1  16     1882.38     2308.28    179.24 o 
   0   1  16      103.95      147.83     58.80 o 
  -2   2  16        3.22      -13.08     32.65 o 
  -1   2  16       37.32      145.63     66.55 o 
   0   2  16        8.76       -7.14     51.43 o 
  -2   3  16      544.96      716.37     66.41 o 
  -1   3  16     1849.62     2058.06    170.36 o 
  -2   4  16     2320.35     2362.13    121.75 o 
  -1   4  16      362.43      484.30     62.86 o 
  -1   5  16     1828.32     1931.62    146.07 o 
                                                 
